# Supplementary material for: Incidence Trends of Rheumatoid Arthritis in Korea for 11 Years (2006–2017)
Source: Clin Pract. 2024 Nov 13;14(6):2475–83. doi: 10.3390/clinpract14060193 (PMC11587020; doi:10.3390/clinpract14060193)
Supplement: Supplementary file 1 [file clinpract-14-00193-s001.zip]

Archive with 1 entries (1 files):
- clinpract-3270182-suppl.pdf
